# Supplementary material for: A radiomic model leveraging conventional and Hessian matrix-based radiomic features from DCE-MRI for predicting efficacy of neoadjuvant chemotherapy in patients with HER2-low breast cancer
Source: Front Med (Lausanne). 2026 Jan 13;12:1639977. doi: 10.3389/fmed.2025.1639977 (PMC12835305; doi:10.3389/fmed.2025.1639977)
Supplement: Supplementary file 2 [file Data_Sheet_1.zip]

Archive with 4 entries (4 files):
- Step4. Nomogram.ipynb
- Step1. Radiomics.ipynb
- Step2.Clinical parameters.ipynb
- Step3. Clinical signature.ipynb
