# Supplementary material for: A radiomic model leveraging conventional and Hessian matrix-based radiomic features from DCE-MRI for predicting efficacy of neoadjuvant chemotherapy in patients with HER2-low breast cancer
Source: Front Med (Lausanne). 2026 Jan 13;12:1639977. doi: 10.3389/fmed.2025.1639977 (PMC12835305; doi:10.3389/fmed.2025.1639977)
Supplement: Supplementary file 2 [file Data_Sheet_1.zip › Step1. Radiomics.ipynb]

# %% [markdown]
# Comp1-传统组学

主要适配于传统组学的建模和刻画。典型的应用场景探究rad_score最最终临床诊断的作用。

数据的一般形式为(具体文件,文件夹名可以不同)：
1. `images`文件夹，存放研究对象所有的CT、MRI等数据。
2. `masks`文件夹, 存放手工（Manuelly）勾画的ROI区域。与images文件夹的文件意义对应。
3. `label.txt`文件，每个患者对应的标签，例如肿瘤的良恶性、5年存活状态等。

## Onekey步骤

1. 数据校验，检查数据格式是否正确。
2. 组学特征提取，如果第一步检查数据通过，则提取对应数据的特征。
3. 读取标注数据信息。
4. 特征与标注数据拼接。形成数据集。
5. 查看一些统计信息，检查数据时候存在异常点。
6. 正则化，将数据变化到服从 N~(0, 1)。
7. 通过相关系数，例如spearman、person等筛选出特征。
8. 构建训练集和测试集，这里使用的是随机划分，正常多中心验证，需要大家根据自己的场景构建两份数据。
9. 通过Lasso筛选特征，选取其中的非0项作为后续模型的特征。
10. 使用机器学习算法，例如LR、SVM、RF等进行任务学习。
11. 模型结果可视化，例如AUC、ROC曲线，混淆矩阵等。


# %% [code]
## 获得视频教程
from onekey_algo.custom.Manager import onekey_show
onekey_show('传统组学任务')

# %% [markdown]
## 一、数据校验
首先需要检查诊断数据，如果显示`检查通过！`择可以正常运行之后的，否则请根据提示调整数据。

**注意**：这里要求images和masks文件夹中的文件名必须一一对应。e.g. `1.nii.gz`为images中的一个文件，在masks文件夹必须也存在一个`1.nii.gz`文件。

当然也可以使用自定义的函数，获取解析数据。

# %% [code]
# 数据检验视频
onekey_show('传统组学任务|数据检验')

# %% [markdown]
### 指定数据

此模块有3个需要自己定义的参数

1. `mydir`: 数据存放的路径。
2. `labelf`: 每个样本的标注信息文件。
3. `labels`: 要让AI系统学习的目标，例如肿瘤的良恶性、T-stage等。

### 多模态设置

这个地方可以指定多模态类型，每种模态一个文件夹，每个文件夹里面同样包括images, masks文件夹。例如包括CT、DWI两个模态。

```python
modals = get_param_in_cwd('radio_dir') or ['CT', 'DWI']
```

# %% [code]
import os
from IPython.display import display
os.environ['KMP_DUPLICATE_LIB_OK'] = 'TRUE'
from onekey_algo import OnekeyDS as okds
from onekey_algo import get_param_in_cwd

os.makedirs('img', exist_ok=True)
os.makedirs('results', exist_ok=True)
os.makedirs('features', exist_ok=True)

task_type = 'Radiomics_'
# 设置数据目录
mydir = get_param_in_cwd('radio_dir')
if mydir == okds.ct:
    print(f'正在使用Onekey数据：{okds.ct}，如果不符合预期，请修改目录位置！')
# 对应的标签文件
# labelf = r'你自己标注数据的文件地址'
labelf = get_param_in_cwd('label_file')
# 读取标签数据列名
labels = [get_param_in_cwd('task_column') or 'label']
# 获取分组列名
group_info = get_param_in_cwd('dataset_column')

# %% [markdown]
### images和masks匹配

这里要求images和masks文件夹中的文件名必须一一对应。e.g. `1.nii.gz`为images中的一个文件，在masks文件夹必须也存在一个`1.nii.gz`文件。

当然也可以使用自定义的函数，获取解析数据。

# %% [code]
from pathlib import Path
from onekey_algo.custom.components.Radiology import diagnose_3d_image_mask_settings, get_image_mask_from_dir

# 生成images和masks对，一对一的关系。也可以自定义替换。
images, masks = get_image_mask_from_dir(os.path.join(mydir), images='images', masks='masks')
# diagnose_3d_image_mask_settings(images, masks)
print(f'获取到{len(images)}个样本。')

# %% [markdown]
# 传统组学特征

使用pyradiomics提取传统组学特征，正常这块不需要修改，下面是具体的Onekey封装的接口。

```python
def extract(self, images: Union[str, List[str]], 
            masks: Union[str, List[str]], labels: Union[int, List[int]] = 1, settings=None)
"""
    * images: List结构，待提取的图像列表。
    * masks: List结构，待提取的图像对应的mask，与Images必须一一对应。
    * labels: 提取标注为什么标签的特征。默认为提取label=1的。
    * settings: 其他提取特征的参数。默认为None。

"""
```

```python
def get_label_data_frame(self, label: int = 1, column_names=None, images='images', masks='labels')
"""
    * label: 获取对应label的特征。
    * columns_names: 默认为None，使用程序设定的列名即可。
"""
```
    
```python
def get_image_mask_from_dir(root, images='images', masks='labels')
"""
    * root: 待提取特征的目录。
    * images: root目录中原始数据的文件夹名。
    * masks: root目录中标注数据的文件夹名。
"""
```


# %% [code]
# 特征提取视频
onekey_show('传统组学任务|特征提取')

# %% [code]
import warnings
import pandas as pd
 
warnings.filterwarnings("ignore")

from onekey_algo.custom.components.Radiology import ConventionalRadiomics

rad_ = None
param_file = get_param_in_cwd('extractor_settings')

if os.path.exists(f'features/rad_features.csv'):
    rad_data = pd.read_csv(f'features/rad_features.csv', header=0)
else:
    images, masks = get_image_mask_from_dir(os.path.join(mydir), images='images', masks='masks')
    radiomics = ConventionalRadiomics(param_file, correctMask=True)
    radiomics.extract(images, masks, workers=1, labels=1,  
                      with_top=get_param_in_cwd('with_fd', False),
                      with_fd=get_param_in_cwd('with_toplogy', False), 
                      with_hessian=get_param_in_cwd('with_hessian', False))
    rad_data = radiomics.get_label_data_frame(label=1)
    rad_data.columns = [f"{c.replace('-', '_')}" if c != 'ID' else 'ID' for c in rad_data.columns]
    rad_data.to_csv(f'features/rad_features.csv', header=True, index=False)
if rad_ is None:
    rad_ = rad_data
else:
    rad_ = pd.merge(rad_, rad_data, on='ID', how='inner')
rad_data = rad_
rad_data

# %% [markdown]
## 特征统计

# %% [code]
import matplotlib.pyplot as plt
sorted_counts = pd.DataFrame([c.split('_')[-2] for c in rad_data.columns if c !='ID']).value_counts()
sorted_counts = pd.DataFrame(sorted_counts, columns=['count']).reset_index()
sorted_counts = sorted_counts.sort_values(0)
display(sorted_counts)
plt.pie(sorted_counts['count'], labels=[i for i in sorted_counts[0]], startangle=0,
        counterclock = False, autopct = '%.1f%%')
plt.savefig(f'img/{task_type}feature_ratio.svg', bbox_inches = 'tight')

# %% [markdown]
## 标注数据

数据以csv格式进行存储，这里如果是其他格式，可以使用自定义函数读取出每个样本的结果。

要求label_data为一个`DataFrame`格式，包括ID列以及后续的labels列，可以是多列，支持Multi-Task。

# %% [code]
label_data = pd.read_csv(labelf)
label_data['ID'] = label_data['ID'].map(lambda x: f"{x}.nii.gz" if not (f"{x}".endswith('.nii.gz') or  f"{x}".endswith('.nii')) else x)
label_data

# %% [markdown]
## 特征拼接 

将标注数据`label_data`与`rad_data`进行合并，得到训练数据。

**注意：** 
1. 需要删掉ID这一列
2. 如果发现数据少了，需要自行检查数据是否匹配。

# %% [code]
from onekey_algo.custom.utils import print_join_info

print_join_info(rad_data, label_data)
combined_data = pd.merge(rad_data, label_data, on=['ID'], how='inner')
ids = combined_data['ID']
combined_data = combined_data.drop(['ID'], axis=1)
print(combined_data[labels].value_counts())
combined_data.columns

# %% [markdown]
## 获取到数据的统计信息

1. count，统计样本个数。
2. mean、std, 对应特征的均值、方差
3. min, 25%, 50%, 75%, max，对应特征的最小值，25,50,75分位数，最大值。

# %% [code]
combined_data.describe()

# %% [markdown]
## Z-score

`normalize_df` 为onekey中正则化的API，将数据变化到0均值1方差。正则化的方法为

$column = \frac{column - mean}{std}$

# %% [code]
from onekey_algo.custom.components.comp1 import normalize_df
data = normalize_df(combined_data, not_norm=labels, group=group_info, use_train=True)
data = data.dropna(axis=1)
data.describe()

# %% [markdown]
## 统计检验

通过ttest或者utest进行特征筛选。

**注意** ：此步骤不是论文的标配，所以用不用在自己的选择，可以通过修改pvalue的值进行调整，默认是0.05为显著。

# %% [code]
import seaborn as sns
from onekey_algo.custom.components.stats import clinic_stats

sub_data = data[data['group'] == 'train']
stats = clinic_stats(sub_data, stats_columns=list(data.columns[0:-2]), label_column=labels[0], 
                     continuous_columns=list(data.columns[0:-2]), verbose=False)
stats

# %% [markdown]
#### 输出特征分布的图

# %% [code]
import matplotlib.pyplot as plt

def map2float(x):
    try:
        return float(str(x)[1:])
    except:
        return 1

stats[['pvalue']] = stats[['pvalue']].applymap(map2float)
stats[['group']] = stats[['feature_name']].applymap(lambda x: x.split('_')[-2])
stats = stats[['feature_name', 'pvalue', 'group']]
g = sns.catplot(x="group", y="pvalue", data=stats, kind="violin")
g.fig.set_size_inches(15,10)
sns.stripplot(x="group", y="pvalue", data=stats, ax=g.ax, color='black')
plt.savefig(f'img/{task_type}feature_stats.svg', bbox_inches = 'tight')

# %% [markdown]
#### 调整pvalue进行筛选。

# %% [code]
pvalue = get_param_in_cwd('p_value', 0.05)
sel_feature = list(stats[stats['pvalue'] < pvalue]['feature_name']) + labels + [group_info]
data = data[sel_feature]
data

# %% [markdown]
### 相关系数

计算相关系数的方法有3种可供选择
1. pearson （皮尔逊相关系数）: standard correlation coefficient

2. kendall (肯德尔相关性系数) : Kendall Tau correlation coefficient

3. spearman (斯皮尔曼相关性系数): Spearman rank correlation

三种相关系数参考：https://blog.csdn.net/zmqsdu9001/article/details/82840332

# %% [code]
# 相关系数视频
onekey_show('传统组学任务|相关系数')

# %% [code]
pearson_corr = data[data['group'] == 'train'][[c for c in data.columns if c not in labels]].corr('pearson')
# kendall_corr = data.corr('kendall')
# spearman_corr = data.corr('spearman')

# %% [markdown]
### 相关系数可视化

通过修改变量名，可以可视化不同相关系数下的相关矩阵。

**注意**：当特征特别多的时候（大于100），尽量不要可视化，否则运行时间会特别长。

# %% [code]
import seaborn as sns
from onekey_algo.custom.components.comp1 import draw_matrix
if data.shape[1] < 100:
    plt.figure(figsize=(50.0, 40.0))
    # 选择可视化的相关系数
    draw_matrix(pearson_corr, annot=True, cmap='YlGnBu', cbar=False)
    plt.savefig(f'img/{task_type}feature_corr.svg', bbox_inches = 'tight')

# %% [markdown]
### 聚类分析

通过修改变量名，可以可视化不同相关系数下的相聚类分析矩阵。

注意：当特征特别多的时候（大于100），尽量不要可视化，否则运行时间会特别长。

# %% [code]
import seaborn as sns
import matplotlib.pyplot as plt

if data.shape[1] < 100:
    pp = sns.clustermap(pearson_corr, linewidths=.5, figsize=(50.0, 40.0), cmap='YlGnBu')
    plt.setp(pp.ax_heatmap.get_yticklabels(), rotation=0)
    plt.savefig(f'img/{task_type}feature_cluster.svg', bbox_inches = 'tight')

# %% [markdown]
### 特征筛选 -- 相关系数

根据相关系数，对于相关性比较高的特征（一般文献取corr>0.9），两者保留其一。

```python
def select_feature(corr, threshold: float = 0.9, keep: int = 1, topn=10, verbose=False):
    """
    * corr, 相关系数矩阵。
    * threshold，筛选的相关系数的阈值，大于阈值的两者保留其一（可以根据keep修改，可以是其二...）。默认阈值为0.9
    * keep，可以选择大于相关系数，保留几个，默认只保留一个。
    * topn, 每次去掉多少重复特征。
    * verbose，是否打印日志
    """
```

# %% [code]
# 特征筛选视频
onekey_show('传统组学任务|特征筛选')

# %% [code]
from onekey_algo.custom.components.comp1 import select_feature, select_feature_mrmr
sel_feature = select_feature(pearson_corr, threshold=0.9, topn=128, verbose=False)
if get_param_in_cwd('mrmr_sel_feature_num', None) is not None:
    num_features = min(len(sel_feature), get_param_in_cwd('mrmr_sel_feature_num'))
    sel_feature = select_feature_mrmr(data[data['group'] == 'train'][sel_feature + labels], num_features=num_features)
sel_feature += labels + [group_info]
sel_feature

# %% [markdown]
### 过滤特征

通过`sel_feature`过滤出筛选出来的特征。

# %% [code]
sel_data = data[sel_feature]
sel_data.describe()

# %% [markdown]
### 样本可视化

根据特征和label信息，将rad features降维到2维，看不同的label样本在二维空间的分布。

**注意**：由于特征空间维度极高，降维难免会有损失，所以二维的可视化仅供参考。

目前支持的:

| **降维方法** | **Method名称**                                                 |
| ------------ | ------------------------------------------------------------ |
| LLE      | Standard LLE, Modified LLE                                   |
| PCA      | t-SNE, NCA                                                      |
| SVD      | Truncated SVD                                              |
| Model Based      | Random projection, Isomap, MDS, Random Trees,Spectral       |

# %% [code]
from onekey_algo.custom.components.comp1 import analysis_features
analysis_features(sel_data[sel_feature[:-2]], data[labels[0]], methods='t-SNE')

# %% [markdown]
## 构建数据

将样本的训练数据X与监督信息y分离出来，并且对训练数据进行划分，一般的划分原则为80%-20%

# %% [code]
import numpy as np
import onekey_algo.custom.components as okcomp

n_classes = 2
train_data = sel_data[(sel_data[group_info] == 'train')]
train_ids = ids[train_data.index]
train_data = train_data.reset_index()
train_data = train_data.drop('index', axis=1)
y_data = train_data[labels]
X_data = train_data.drop(labels + [group_info], axis=1)

test_data = sel_data[sel_data[group_info] != 'train']
test_ids = ids[test_data.index]
test_data = test_data.reset_index()
test_data = test_data.drop('index', axis=1)
y_test_data = test_data[labels]
X_test_data = test_data.drop(labels + [group_info], axis=1)

y_all_data = sel_data[labels]
X_all_data = sel_data.drop(labels + [group_info], axis=1)

column_names = X_data.columns
print(f"训练集样本数：{X_data.shape}, 验证集样本数：{X_test_data.shape}")

# %% [markdown]
### Lasso

初始化Lasso模型，alpha为惩罚系数。具体的参数文档可以参考：[文档](https://scikit-learn.org/stable/modules/generated/sklearn.linear_model.Lasso.html?highlight=lasso#sklearn.linear_model.Lasso)

### 交叉验证

不同Lambda下的，特征的的权重大小。
```python
def lasso_cv_coefs(X_data, y_data, points=50, column_names: List[str] = None, **kwargs):
    """

    Args:
        X_data: 训练数据
        y_data: 监督数据
        points: 打印多少个点。默认50
        column_names: 列名，默认为None，当选择的数据很多的时候，建议不要添加此参数
        **kwargs: 其他用于打印控制的参数。

    """
 ```

# %% [code]
alpha = okcomp.comp1.lasso_cv_coefs(X_data, y_data, column_names=None, ensure_lastn=-40)
plt.savefig(f'img/{task_type}feature_lasso.svg', bbox_inches = 'tight')

# %% [markdown]
### 模型效能

```python
def lasso_cv_efficiency(X_data, y_data, points=50, **kwargs):
    """

    Args:
        Xdata: 训练数据
        ydata: 测试数据
        points: 打印的数据密度
        **kwargs: 其他的图像样式
            # 数据点标记, fmt="o"
            # 数据点大小, ms=3
            # 数据点颜色, mfc="r"
            # 数据点边缘颜色, mec="r"
            # 误差棒颜色, ecolor="b"
            # 误差棒线宽, elinewidth=2
            # 误差棒边界线长度, capsize=2
            # 误差棒边界厚度, capthick=1
    Returns:
    """
 ```

# %% [code]
okcomp.comp1.lasso_cv_efficiency(X_data, y_data, points=50, y_major_locator=0.1)
plt.savefig(f'img/{task_type}feature_mse.svg', bbox_inches = 'tight')

# %% [markdown]
### 惩罚系数

使用交叉验证的惩罚系数作为模型训练的基础。

# %% [code]
from sklearn import linear_model

models = []
for label in labels:
    clf = linear_model.Lasso(alpha=alpha)
    clf.fit(X_data, y_data[label])
    models.append(clf)

# %% [markdown]
### 特征筛选

筛选出其中coef > 0的特征。并且打印出相应的公式。

# %% [code]
COEF_THRESHOLD = 1e-6 # 筛选的特征阈值
scores = []
selected_features = []
for label, model in zip(labels, models):
    feat_coef = [(feat_name, coef) for feat_name, coef in zip(column_names, model.coef_) 
                 if COEF_THRESHOLD is None or abs(coef) > COEF_THRESHOLD]
    selected_features.append([feat for feat, _ in feat_coef])
    formula = ' '.join([f"{coef:+.6f} * {feat_name}" for feat_name, coef in feat_coef])
    score = f"{label} = {model.intercept_} {'+' if formula[0] != '-' else ''} {formula}"
    scores.append(score)
    
print(scores[0])

# %% [markdown]
### 特征权重

# %% [code]
feat_coef = sorted(feat_coef, key=lambda x: x[1])
feat_coef_df = pd.DataFrame(feat_coef, columns=['feature_name', 'Coefficients'])
feat_coef_df.plot(x='feature_name', y='Coefficients', kind='barh')

plt.savefig(f'img/{task_type}feature_weights.svg', bbox_inches = 'tight')

# %% [markdown]
### 进一步筛选特征

使用Lasso筛选出来的Coefficients比较高的特征作为训练数据。

# %% [code]
X_data = X_data[selected_features[0]]
X_test_data = X_test_data[selected_features[0]]
X_data.columns

# %% [markdown]
## 模型筛选

根据筛选出来的数据，做模型的初步选择。当前主要使用到的是Onekey中的

1. SVM，支持向量机，引用参考。
2. KNN，K紧邻，引用参考。
3. Decision Tree，决策树，引用参考。
4. Random Forests, 随机森林，引用参考。
5. XGBoost, bosting方法。引用参考。
6. LightGBM, bosting方法，引用参考。

# %% [code]
from sklearn.ensemble import ExtraTreesClassifier, RandomForestClassifier, AdaBoostClassifier, GradientBoostingClassifier
from sklearn.neural_network import MLPClassifier
from xgboost import XGBClassifier
from lightgbm import LGBMClassifier
from sklearn.linear_model import LogisticRegression
from sklearn.svm import SVC

model_names = get_param_in_cwd('ml_models')
models = okcomp.comp1.create_clf_model_none_overfit(model_names)

models['LR'] = LogisticRegression(penalty='none', max_iter=100)
models['SVM'] = SVC(probability=True, max_iter=100)
models['RandomForest'] = RandomForestClassifier(n_estimators=50, max_depth=5,
                                                    min_samples_split=4, random_state=0)
models['XGBoost'] = XGBClassifier(n_estimators=100, objective='binary:logistic', max_depth=3, min_child_weight=.2,
                                          use_label_encoder=False, eval_metric='error')
models['LightGBM'] = LGBMClassifier(n_estimators=20,  max_depth=4, min_child_weight=0.5,)
models['ExtraTrees'] = ExtraTreesClassifier(n_estimators=20, max_depth=5, min_samples_split=2, random_state=0)
models['GradientBoosting'] = GradientBoostingClassifier(n_estimators=50, random_state=0)
models['AdaBoost'] = AdaBoostClassifier(n_estimators=10, random_state=0)
model_names = list(models.keys())

# %% [markdown]
### 交叉验证

`n_trails`指定随机次数，每次采用的是80%训练，随机20%进行测试，找到最好的模型，以及对应的最好的数据划分。

# %% [code]
import seaborn as sns
import matplotlib.pyplot as plt
import pandas as pd
from sklearn.metrics import accuracy_score, roc_auc_score

# 随机使用n_trails次数据划分，找到最好的一次划分方法，并且保存在results中。
results = okcomp.comp1.get_bst_split(X_data, y_data, models, test_size=0.2, metric_fn=roc_auc_score, n_trails=5, cv=True, random_state=0)
_, (X_train_sel, X_test_sel, y_train_sel, y_test_sel) = results['results'][results['max_idx']]
X_train_sel, X_test_sel, y_train_sel, y_test_sel = X_data, X_test_data, y_data, y_test_data
trails, _ = zip(*results['results'])
cv_results = pd.DataFrame(trails, columns=model_names)
# 可视化每个模型在不同的数据划分中的效果。
sns.boxplot(data=cv_results)
plt.ylabel('AUC %')
plt.xlabel('Model Name')
plt.savefig(f'img/{task_type}model_cv.svg', bbox_inches = 'tight')

# %% [markdown]
## 模型筛选

使用最好的数据划分，进行后续的模型研究。

**注意**: 一般情况下论文使用的是随机划分的数据，但也有些论文使用【刻意】筛选的数据划分。

# %% [code]
import joblib
import json
from onekey_algo.custom.components.comp1 import plot_feature_importance, plot_learning_curve, smote_resample

from sklearn.ensemble import ExtraTreesClassifier, RandomForestClassifier, AdaBoostClassifier, GradientBoostingClassifier
from sklearn.neural_network import MLPClassifier
from xgboost import XGBClassifier
from lightgbm import LGBMClassifier
from sklearn.linear_model import LogisticRegression
from sklearn.svm import SVC
from sklearn.neural_network import MLPClassifier
from onekey_algo.custom.encrypt.security import dump_onekey, load_onekey

targets = []
os.makedirs('models', exist_ok=True)
for l in labels:
    new_models = okcomp.comp1.create_clf_model_none_overfit(model_names)
    new_models['LR'] = LogisticRegression(penalty='none', max_iter=100)
    new_models['SVM'] = SVC(probability=True, max_iter=100, kernel='linear')
    new_models['RandomForest'] = RandomForestClassifier(n_estimators=5, max_depth=3,
                                                        min_samples_split=4, random_state=0)
    new_models['XGBoost'] = XGBClassifier(n_estimators=6, objective='binary:logistic', max_depth=3, min_child_weight=.2,
                                              use_label_encoder=False, eval_metric='error')
    new_models['LightGBM'] = LGBMClassifier(n_estimators=2,  max_depth=1, min_child_weight=0.5,)
    new_models['ExtraTrees'] = ExtraTreesClassifier(n_estimators=60, max_depth=5, min_samples_split=2, random_state=0)
    new_models['GradientBoosting'] = GradientBoostingClassifier(n_estimators=50, random_state=0)
    new_models['AdaBoost'] = AdaBoostClassifier(n_estimators=10, random_state=0)
    new_models['MLP'] = MLPClassifier(hidden_layer_sizes=(61, 128, 64, 32), max_iter=300, solver='sgd', random_state=0)
    model_names = list(new_models.keys())
    new_models = list(new_models.values())
    
    for mn, m in zip(model_names, new_models):
        X_train_smote, y_train_smote = X_train_sel, y_train_sel
        # 取消下一行的注释可以使用Smote进行采样，解决样本不均衡的问题。
        if get_param_in_cwd('use_smote', False):
            X_train_smote, y_train_smote = smote_resample(X_train_sel, y_train_sel)
        m.fit(X_train_smote, y_train_smote[l])
        # 输出模型特征重要性，只针对高级树模型有用
#         plot_feature_importance(m, selected_features[0], save_dir='img')
#         plot_learning_curve(m, X_train_sel, y_train_sel, title=f'Learning Curve {mn}')
#         plt.savefig(f"img/Rad_{mn}_learning_curve.svg", bbox_inches='tight')
        plt.show()
    targets.append(new_models)
    encoder = json.loads(open('results/norm_info.json').read())
    dump_onekey({'TYPE':'WEBUI',
                 'data': pd.concat([ids, combined_data[selected_features[0]]], axis=1),
                 'models': {mn:nm for mn, nm in zip(model_names, new_models)},
                 'encoder': {fname: encoder[fname] for fname in selected_features[0]},
                 'feature_config': selected_features[0]},
                save_path=f'web/config')

# %% [markdown]
## 预测结果

* predictions，二维数据，每个label对应的每个模型的预测结果。
* pred_scores，二维数据，每个label对应的每个模型的预测概率值。

# %% [code]
from sklearn.metrics import accuracy_score
from sklearn.preprocessing import OneHotEncoder
from onekey_algo.custom.components.delong import calc_95_CI
from onekey_algo.custom.components.metrics import analysis_pred_binary

predictions = [[(model.predict(X_train_sel), model.predict(X_test_sel)) 
                for model in target] for label, target in zip(labels, targets)]
pred_scores = [[(model.predict_proba(X_train_sel), model.predict_proba(X_test_sel)) 
                for model in target] for label, target in zip(labels, targets)]

metric = []
pred_sel_idx = []
for label, prediction, scores in zip(labels, predictions, pred_scores):
    pred_sel_idx_label = []
    for mname, (train_pred, test_pred), (train_score, test_score) in zip(model_names, prediction, scores):
        # 计算训练集指数
        acc, auc, ci, tpr, tnr, ppv, npv, precision, recall, f1, thres = analysis_pred_binary(y_train_sel[label], 
                                                                                              train_score[:, 1])
        ci = f"{ci[0]:.4f} - {ci[1]:.4f}"
        metric.append((mname, acc, auc, ci, tpr, tnr, ppv, npv, precision, recall, f1, thres, f"train"))
                 
        # 计算验证集指标
        acc, auc, ci, tpr, tnr, ppv, npv, precision, recall, f1, thres = analysis_pred_binary(y_test_sel[label], 
                                                                                              test_score[:, 1])
        ci = f"{ci[0]:.4f} - {ci[1]:.4f}"
        metric.append((mname, acc, auc, ci, tpr, tnr, ppv, npv, precision, recall, f1, thres, f"test"))
        # 计算thres对应的sel idx
        pred_sel_idx_label.append(np.logical_or(test_score[:, 0] >= thres, test_score[:, 1] >= thres))
    
    pred_sel_idx.append(pred_sel_idx_label)
metric = pd.DataFrame(metric, index=None, columns=['model_name', 'Accuracy', 'AUC', '95% CI',
                                                   'Sensitivity', 'Specificity', 
                                                   'PPV', 'NPV', 'Precision', 'Recall', 'F1',
                                                   'Threshold', 'Task'])
metric

# %% [markdown]
### 绘制曲线

绘制的不同模型的准确率柱状图和折线图曲线。

# %% [code]
import seaborn as sns

plt.figure(figsize=(10, 10))
plt.subplot(211)
sns.barplot(x='model_name', y='Accuracy', data=metric, hue='Task')
plt.subplot(212)
sns.lineplot(x='model_name', y='Accuracy', data=metric, hue='Task')
plt.savefig(f'img/{task_type}model_acc.svg', bbox_inches = 'tight')

# %% [markdown]
### 绘制ROC曲线
确定最好的模型，并且绘制曲线。

```python
def draw_roc(y_test, y_score, title='ROC', labels=None):
```

`sel_model = ['SVM', 'KNN']`参数为想要绘制的模型对应的参数。

# %% [code]
sel_model = model_names

for sm in sel_model:
    if sm in model_names:
        sel_model_idx = model_names.index(sm)
    
        # Plot all ROC curves
        plt.figure(figsize=(8, 8))
        for pred_score, label in zip(pred_scores, labels):
            okcomp.comp1.draw_roc([np.array(y_train_sel[label]), np.array(y_test_sel[label])], 
                                  pred_score[sel_model_idx], 
                                  labels=['Train', 'Test'], title=f"Model: {sm}")
            plt.savefig(f'img/{task_type}model_{sm}_roc.svg', bbox_inches = 'tight')

# %% [markdown]
#### 汇总所有模型

# %% [code]
sel_model = model_names

for pred_score, label in zip(pred_scores, labels):
    pred_test_scores = []
    for sm in sel_model:
        if sm in model_names:
            sel_model_idx = model_names.index(sm)
            pred_test_scores.append(pred_score[sel_model_idx][0])
    okcomp.comp1.draw_roc([np.array(y_train_sel[label])] * len(pred_test_scores), 
                          pred_test_scores, 
                          labels=sel_model, title=f"Model AUC")
    plt.savefig(f'img/{task_type}model_roc_train.svg', bbox_inches = 'tight')
    plt.show()

for pred_score, label in zip(pred_scores, labels):
    pred_test_scores = []
    for sm in sel_model:
        if sm in model_names:
            sel_model_idx = model_names.index(sm)
            pred_test_scores.append(pred_score[sel_model_idx][1])
    okcomp.comp1.draw_roc([np.array(y_test_sel[label])] * len(pred_test_scores), 
                          pred_test_scores, 
                          labels=sel_model, title=f"Model AUC")
    plt.savefig(f'img/{task_type}model_roc_test.svg', bbox_inches = 'tight')

# %% [markdown]
### DCA 决策曲线

# %% [code]
from onekey_algo.custom.components.comp1 import plot_DCA

for pred_score, label in zip(pred_scores, labels):
    pred_test_scores = []
    for sm in sel_model:
        if sm in model_names:
            sel_model_idx = model_names.index(sm)
            okcomp.comp1.plot_DCA(pred_score[sel_model_idx][0][:,1], np.array(y_train_sel[label]),
                                  title=f'Model {sm} DCA')
            plt.savefig(f'img/{task_type}model_{sm}_dca_train.svg', bbox_inches = 'tight')
            plt.show()

for pred_score, label in zip(pred_scores, labels):
    pred_test_scores = []
    for sm in sel_model:
        if sm in model_names:
            sel_model_idx = model_names.index(sm)
            okcomp.comp1.plot_DCA(pred_score[sel_model_idx][1][:,1], np.array(y_test_sel[label]),
                                  title=f'Model {sm} DCA')
            plt.savefig(f'img/{task_type}model_{sm}_dca_test.svg', bbox_inches = 'tight')

# %% [markdown]
### 绘制混淆矩阵

绘制混淆矩阵，[混淆矩阵解释](https://baike.baidu.com/item/%E6%B7%B7%E6%B7%86%E7%9F%A9%E9%98%B5/10087822?fr=aladdin)
`sel_model = ['SVM', 'KNN']`参数为想要绘制的模型对应的参数。

如果需要修改标签到名称的映射，修改`class_mapping={1:'1', 0:'0'}`

# %% [code]
# 设置绘制参数
sel_model = model_names
c_matrix = {}

for sm in sel_model:
    if sm in model_names:
        sel_model_idx = model_names.index(sm)
        for idx, label in enumerate(labels):
            cm = okcomp.comp1.calc_confusion_matrix(predictions[idx][sel_model_idx][0], y_train_sel[label],
#                                                     sel_idx = pred_sel_idx[idx][sel_model_idx],
                                                    class_mapping={1:'1', 0:'0'}, num_classes=2)
            c_matrix[label] = cm
            plt.figure(figsize=(5, 4))
            plt.title(f'Model:{sm}')
            okcomp.comp1.draw_matrix(cm, norm=False, annot=True, cmap='Blues', fmt='.3g')
            plt.savefig(f'img/{task_type}model_{sm}_cm_train.svg', bbox_inches = 'tight')

for sm in sel_model:
    if sm in model_names:
        sel_model_idx = model_names.index(sm)
        for idx, label in enumerate(labels):
            cm = okcomp.comp1.calc_confusion_matrix(predictions[idx][sel_model_idx][-1], y_test_sel[label],
#                                                     sel_idx = pred_sel_idx[idx][sel_model_idx],
                                                    class_mapping={1:'1', 0:'0'}, num_classes=2)
            c_matrix[label] = cm
            plt.figure(figsize=(5, 4))
            plt.title(f'Model:{sm}')
            okcomp.comp1.draw_matrix(cm, norm=False, annot=True, cmap='Blues', fmt='.3g')
            plt.savefig(f'img/{task_type}model_{sm}_cm_test.svg', bbox_inches = 'tight')

# %% [markdown]
### 样本预测直方图

绘制每个样本的预测结果以及对应的真实结果, 图例中label=xx可以修改成自己类别的真实标签。

# %% [code]
sel_model = model_names
c_matrix = {}

for sm in sel_model:
    if sm in model_names:
        sel_model_idx = model_names.index(sm)
        for idx, label in enumerate(labels):            
            okcomp.comp1.draw_predict_score(pred_scores[idx][sel_model_idx][0], y_train_sel[label])
            plt.title(f'{sm} sample predict score')
            plt.legend(labels=["label=0","label=1"],loc="lower right") 
            plt.savefig(f'img/{task_type}model_{sm}_sample_dis_train.svg', bbox_inches = 'tight')
            plt.show()

for sm in sel_model:
    if sm in model_names:
        sel_model_idx = model_names.index(sm)
        for idx, label in enumerate(labels):            
            okcomp.comp1.draw_predict_score(pred_scores[idx][sel_model_idx][-1], y_test_sel[label])
            plt.title(f'{sm} sample predict score')
            plt.legend(labels=["label=0","label=1"],loc="lower right") 
            plt.savefig(f'img/{task_type}model_{sm}_sample_dis_test.svg', bbox_inches = 'tight')
            plt.show()

# %% [markdown]
## 保存模型结果

可以把模型预测的标签结果以及每个类别的概率都保存下来。

# %% [code]
import os
import numpy as np

os.makedirs('results', exist_ok=True)
sel_model = sel_model

for idx, label in enumerate(labels):
    for sm in sel_model:
        if sm in model_names:
            sel_model_idx = model_names.index(sm)
            target = targets[idx][sel_model_idx]
            # 预测训练集和测试集数据。
            train_indexes = np.reshape(np.array(train_ids), (-1, 1)).astype(str)
            test_indexes = np.reshape(np.array(test_ids), (-1, 1)).astype(str)
            y_train_pred_scores = target.predict_proba(X_train_sel)
            y_test_pred_scores = target.predict_proba(X_test_sel)
            columns = ['ID'] + [f"{label}-{i}"for i in range(y_test_pred_scores.shape[1])]
            # 保存预测的训练集和测试集结果
            result_train = pd.DataFrame(np.concatenate([train_indexes, y_train_pred_scores], axis=1), columns=columns)
            result_train.to_csv(f'results/{task_type}{sm}_train.csv', index=False)
            result_test = pd.DataFrame(np.concatenate([test_indexes, y_test_pred_scores], axis=1), columns=columns)
            result_test.to_csv(f'results/{task_type}{sm}_test.csv', index=False)

# %% [code]
