# Supplementary material for: A radiomic model leveraging conventional and Hessian matrix-based radiomic features from DCE-MRI for predicting efficacy of neoadjuvant chemotherapy in patients with HER2-low breast cancer
Source: Front Med (Lausanne). 2026 Jan 13;12:1639977. doi: 10.3389/fmed.2025.1639977 (PMC12835305; doi:10.3389/fmed.2025.1639977)
Supplement: Supplementary file 2 [file Data_Sheet_1.zip › Step3. Clinical signature.ipynb]

# %% [markdown]
## Comp2-1 量表类型数据

主要适配于临床数据的建模和刻画。典型的应用场景探究rad_score最终临床诊断的作用。

## Onekey步骤

1. 数据校验，检查数据格式是否正确。
3. 查看一些统计信息，检查数据时候存在异常点。
4. 正则化，将数据变化到服从 N~(0, 1)。
5. 通过相关系数，例如spearman、person等筛选出特征。
6. 构建训练集和测试集，这里使用的是随机划分，正常多中心验证，需要大家根据自己的场景构建两份数据。
7. 通过Lasso筛选特征，选取其中的非0项作为后续模型的特征。
8. 使用机器学习算法，例如LR、SVM、RF等进行任务学习。
9. 模型结果可视化，例如AUC、ROC曲线，混淆矩阵等。


# %% [markdown]
# 筛选临床特征

需要根据自己的情况，筛选特征，一般情况筛选pvalue<0.05的。

# %% [code]
import pandas as pd
import numpy as np
from collections import namedtuple
from onekey_algo import OnekeyDS as okds
from onekey_algo import get_param_in_cwd
import onekey_algo.custom.components as okcomp
from onekey_algo.custom.components.comp1 import fillna
import matplotlib.pyplot as plt

plt.rcParams['figure.dpi'] = 300

# %% [markdown]
## 一、数据校验
首先需要检查诊断数据，如果显示`检查通过！`择可以正常运行之后的，否则请根据提示调整数据。

数据文件中的数据都是数值类型，或者可以映射成数值类型，这里的`label`某些情况下可能是非数值的，需要自定义数值函数。

**注意：在使用树模型时，可以存在缺失，但是线性模型不允许缺失，请自行根据需要填充缺省值**

# %% [code]
# 读取数据，B超诊断阳性=1，bc_data.csv是要读取的数据。
task_type = 'Clinic'
data_file = r'data/clinic_sel.csv'
labels = ['label']
featrues_not_use = ['ID']

structed_data = pd.read_csv(data_file, header=0)
structed_data

# %% [markdown]
### 特征维度

# %% [code]
# 删掉ID这一列。
ids = structed_data['ID']
structed_data = structed_data.drop(featrues_not_use, axis=1)
structed_data

# %% [markdown]
## 二、数据统计

1. count，统计样本个数。
2. mean、std, 对应特征的均值、方差
3. min, 25%, 50%, 75%, max，对应特征的最小值，25,50,75分位数，最大值。

# %% [code]
structed_data.describe()

# %% [markdown]
## 三、正则化

临床特征可选是否正则化，默认不进行

`normalize_df` 为onekey中正则化的API，将数据变化到0均值1方差。正则化的方法为

$column = \frac{column - mean}{std}$

# %% [code]
# from onekey_algo.custom.components.comp1 import normalize_df
# data = normalize_df(structed_data, not_norm=labels + ['group'])
# data = data.dropna(axis=1)
# data.describe()
data = structed_data
data

# %% [markdown]
## 四、相关系数

计算相关系数的方法有3种可供选择
1. pearson （皮尔逊相关系数）: standard correlation coefficient

2. kendall (肯德尔相关性系数) : Kendall Tau correlation coefficient

3. spearman (斯皮尔曼相关性系数): Spearman rank correlation

三种相关系数参考：https://blog.csdn.net/zmqsdu9001/article/details/82840332

# %% [code]
# 如果需要选择相关系数使用对应的相关系数即可。
# pearson_corr = data.corr('pearson')
# kendall_corr = data.corr('kendall')
spearman_corr = data[[c for c in data.columns if c !='IM']].corr('spearman')

import seaborn as sns
import matplotlib.pyplot as plt
from onekey_algo.custom.components.comp1 import draw_matrix
plt.figure(figsize=(10.0, 8.0))

# 选择可视化的相关系数
draw_matrix(spearman_corr, annot=True, cmap='YlGnBu', cbar=False)
plt.savefig(f'img/Clinic_feature_corr.svg', bbox_inches = 'tight')

# %% [markdown]
## 五、构建数据

将样本的训练数据X与监督信息y分离出来，并且对训练数据进行划分，一般的划分原则为80%-20%

# %% [code]
import numpy as np
import onekey_algo.custom.components as okcomp

n_classes = 2
train_data = data[(data['group'] == 'train')]
train_ids = ids.loc[list(train_data.index)]
train_data = train_data.reset_index()
train_data = train_data.drop('index', axis=1)
y_data = train_data[labels]
X_data = train_data.drop(labels + ['group'], axis=1)

test_data = data[data['group'] != 'train']
test_ids = ids.loc[list(test_data.index)]
test_data = test_data.reset_index()
test_data = test_data.drop('index', axis=1)
y_test_data = test_data[labels]
X_test_data = test_data.drop(labels + ['group'], axis=1)

y_all_data = data[labels]
X_all_data = data.drop(labels + ['group'], axis=1)

column_names = X_data.columns
print(f"训练集样本数：{X_data.shape}, 验证集样本数：{X_test_data.shape}")

# %% [markdown]
## 六、模型筛选

根据筛选出来的数据，做模型的初步选择。当前主要使用到的是Onekey中的

1. SVM，支持向量机，引用参考。
2. KNN，K紧邻，引用参考。
3. Decision Tree，决策树，引用参考。
4. Random Forests, 随机森林，引用参考。
5. XGBoost, bosting方法。引用参考。
6. LightGBM, bosting方法，引用参考。

# %% [code]
model_names = get_param_in_cwd('ml_models')
models = okcomp.comp1.create_clf_model(model_names)
model_names = list(models.keys())

# %% [markdown]
### 交叉验证

`n_trails`指定随机次数，每次采用的是80%训练，随机20%进行测试，找到最好的模型，以及对应的最好的数据划分。

这里的数据并没有使用前面`Lasso`筛选出来的特征进行训练，理论来说，特征筛选仅对线性模型有一定作用，例如`SVM`、`LR`，但是对树模型没什么作用，例如`DecisionTree`、`Random`这些。所以默认不筛选。

```python
def get_bst_split(X_data: pd.DataFrame, y_data: pd.DataFrame,
            models: dict, test_size=0.2, metric_fn=accuracy_score, n_trails=10,
            cv: bool = False, shuffle: bool = False, metric_cut_off: float = None, random_state=None):
    """
    寻找数据集中最好的数据划分。
    Args:
        X_data: 训练数据
        y_data: 监督数据
        models: 模型名称，Dict类型、
        test_size: 测试集比例
        metric_fn: 评价模型好坏的函数，默认准确率，可选roc_auc_score。
        n_trails: 尝试多少次寻找最佳数据集划分。
        cv: 是否是交叉验证，默认是False，当为True时，n_trails为交叉验证的n_fold
        shuffle: 是否进行随机打乱
        metric_cut_off: 当metric_fn的值达到多少时进行截断。
        random_state: 随机种子

    Returns: {'max_idx': max_idx, "max_model": max_model, "max_metric": max_metric, "results": results}

    """
```

**注意：这里采用了【挑数据】，如果想要严谨，请修改`n_trails=1`。**

# %% [code]
import seaborn as sns
import matplotlib.pyplot as plt
import pandas as pd
from sklearn.metrics import accuracy_score, roc_auc_score

# 随机使用n_trails次数据划分，找到最好的一次划分方法，并且保存在results中。
results = okcomp.comp1.get_bst_split(X_data, y_data, models, test_size=0.2, metric_fn=roc_auc_score, n_trails=5, cv=True, random_state=0)
_, (X_train_sel, X_test_sel, y_train_sel, y_test_sel) = results['results'][results['max_idx']]
X_train_sel, X_test_sel, y_train_sel, y_test_sel = X_data, X_test_data, y_data, y_test_data
trails, _ = zip(*results['results'])
cv_results = pd.DataFrame(trails, columns=model_names)
# 可视化每个模型在不同的数据划分中的效果。
sns.boxplot(data=cv_results)
plt.ylabel('AUC %')
plt.xlabel('Model Nmae')
plt.savefig(f'img/Clinic_model_cv.svg', bbox_inches = 'tight')

# %% [markdown]
### 模型筛选

使用最好的数据划分，进行后续的模型研究。

**注意**: 一般情况下论文使用的是随机划分的数据，但也有些论文使用【刻意】筛选的数据划分。

# %% [code]
import joblib
import os
from onekey_algo.custom.components.comp1 import plot_feature_importance, plot_learning_curve, smote_resample

from sklearn.ensemble import ExtraTreesClassifier, RandomForestClassifier, AdaBoostClassifier, GradientBoostingClassifier
from sklearn.neural_network import MLPClassifier
from xgboost import XGBClassifier
from lightgbm import LGBMClassifier
from sklearn.linear_model import LogisticRegression
from sklearn.svm import SVC
from sklearn.neural_network import MLPClassifier

targets = []
os.makedirs('models', exist_ok=True)
for l in labels:
    new_models = okcomp.comp1.create_clf_model_none_overfit(model_names)
    new_models['LR'] = LogisticRegression(penalty='none', max_iter=100)
    new_models['SVM'] = SVC(probability=True, max_iter=100, kernel='linear')
    new_models['RandomForest'] = RandomForestClassifier(n_estimators=5, max_depth=3,
                                                        min_samples_split=4, random_state=0)
    new_models['XGBoost'] = XGBClassifier(n_estimators=6, objective='binary:logistic', max_depth=3, min_child_weight=.2,
                                              use_label_encoder=False, eval_metric='error')
    new_models['LightGBM'] = LGBMClassifier(n_estimators=2,  max_depth=1, min_child_weight=0.5,)
    new_models['ExtraTrees'] = ExtraTreesClassifier(n_estimators=60, max_depth=5, min_samples_split=2, random_state=0)
    new_models['GradientBoosting'] = GradientBoostingClassifier(n_estimators=10, random_state=0)
    new_models['AdaBoost'] = AdaBoostClassifier(n_estimators=10, random_state=0)
    new_models['MLP'] = MLPClassifier(hidden_layer_sizes=(61, 128, 64, 32), max_iter=300, solver='sgd', random_state=0)
    model_names = list(new_models.keys())
    new_models = list(new_models.values())
    
    for mn, m in zip(model_names, new_models):
        X_train_smote, y_train_smote = X_train_sel, y_train_sel
        # 取消下一行的注释可以使用Smote进行采样，解决样本不均衡的问题。
        if get_param_in_cwd('use_smote', False):
            X_train_smote, y_train_smote = smote_resample(X_train_sel, y_train_sel)
        m.fit(X_train_smote, y_train_smote[l])
        # 保存训练的模型
        joblib.dump(m, f'models/{task_type}{mn}_{l}.pkl') 
        # 输出模型特征重要性，只针对高级树模型有用
#         plot_feature_importance(m, selected_features[0], save_dir='img')
#         plot_learning_curve(m, X_train_sel, y_train_sel, title=f'Learning Curve {mn}')
#         plt.savefig(f"img/Rad_{mn}_learning_curve.svg", bbox_inches='tight')
        plt.show()
    targets.append(new_models)

# %% [markdown]
## 七、预测结果

* predictions，二维数据，每个label对应的每个模型的预测结果。
* pred_scores，二维数据，每个label对应的每个模型的预测概率值。

# %% [code]
from sklearn.metrics import accuracy_score
from sklearn.preprocessing import OneHotEncoder
from onekey_algo.custom.components.delong import calc_95_CI
from onekey_algo.custom.components.metrics import analysis_pred_binary

predictions = [[(model.predict(X_train_sel), model.predict(X_test_sel)) 
                for model in target] for label, target in zip(labels, targets)]
pred_scores = [[(model.predict_proba(X_train_sel), model.predict_proba(X_test_sel)) 
                for model in target] for label, target in zip(labels, targets)]

metric = []
pred_sel_idx = []
for label, prediction, scores in zip(labels, predictions, pred_scores):
    pred_sel_idx_label = []
    for mname, (train_pred, test_pred), (train_score, test_score) in zip(model_names, prediction, scores):
        # 计算训练集指数
        acc, auc, ci, tpr, tnr, ppv, npv, precision, recall, f1, thres = analysis_pred_binary(y_train_sel[label], 
                                                                                              train_score[:, 1])
        ci = f"{ci[0]:.4f} - {ci[1]:.4f}"
        metric.append((mname, acc, auc, ci, tpr, tnr, ppv, npv, precision, recall, f1, thres, f"{label}-train"))
                 
        # 计算验证集指标
        acc, auc, ci, tpr, tnr, ppv, npv, precision, recall, f1, thres = analysis_pred_binary(y_test_sel[label], 
                                                                                              test_score[:, 1])
        ci = f"{ci[0]:.4f} - {ci[1]:.4f}"
        metric.append((mname, acc, auc, ci, tpr, tnr, ppv, npv, precision, recall, f1, thres, f"{label}-test"))
        # 计算thres对应的sel idx
        pred_sel_idx_label.append(np.logical_or(test_score[:, 0] >= thres, test_score[:, 1] >= thres))
    
    pred_sel_idx.append(pred_sel_idx_label)
metric = pd.DataFrame(metric, index=None, columns=['model_name', 'Accuracy', 'AUC', '95% CI',
                                                   'Sensitivity', 'Specificity', 
                                                   'PPV', 'NPV', 'Precision', 'Recall', 'F1',
                                                   'Threshold', 'Task'])
metric

# %% [markdown]
### 绘制曲线

绘制的不同模型的准确率柱状图和折线图曲线。

# %% [code]
import seaborn as sns

plt.subplot(211)
sns.barplot(x='model_name', y='Accuracy', data=metric, hue='Task')
plt.subplot(212)
sns.lineplot(x='model_name', y='Accuracy', data=metric, hue='Task')
plt.savefig(f'img/Clinic_model_acc.svg', bbox_inches = 'tight')

# %% [markdown]
## 绘制ROC曲线
确定最好的模型，并且绘制曲线。

```python
def draw_roc(y_test, y_score, title='ROC', labels=None):
```

`sel_model = ['SVM', 'KNN']`参数为想要绘制的模型对应的参数。

# %% [code]
sel_model = model_names

for sm in sel_model:
    if sm in model_names:
        sel_model_idx = model_names.index(sm)
    
        # Plot all ROC curves
        plt.figure(figsize=(8, 8))
        for pred_score, label in zip(pred_scores, labels):
            okcomp.comp1.draw_roc([np.array(y_train_sel[label]), np.array(y_test_sel[label])], 
                                  pred_score[sel_model_idx], 
                                  labels=['Train', 'Test'], title=f"Model: {sm}")
            plt.savefig(f'img/Clinic_model_{sm}_roc_label.svg', bbox_inches = 'tight')

# %% [markdown]
### 汇总所有模型

# %% [code]
sel_model = model_names

for pred_score, label in zip(pred_scores, labels):
    pred_test_scores = []
    for sm in sel_model:
        if sm in model_names:
            sel_model_idx = model_names.index(sm)
            pred_test_scores.append(pred_score[sel_model_idx][0])
    okcomp.comp1.draw_roc([np.array(y_train_sel[label])] * len(pred_test_scores), 
                          pred_test_scores, 
                          labels=sel_model, title=f"Model AUC")
    plt.savefig(f'img/Clinic_model_roc_train.svg', bbox_inches = 'tight')
    plt.show()

for pred_score, label in zip(pred_scores, labels):
    pred_test_scores = []
    for sm in sel_model:
        if sm in model_names:
            sel_model_idx = model_names.index(sm)
            pred_test_scores.append(pred_score[sel_model_idx][1])
    okcomp.comp1.draw_roc([np.array(y_test_sel[label])] * len(pred_test_scores), 
                          pred_test_scores, 
                          labels=sel_model, title=f"Model AUC")
    plt.savefig(f'img/Clinic_model_roc_test.svg', bbox_inches = 'tight')

# %% [markdown]
### DCA决策曲线

# %% [code]
from onekey_algo.custom.components.comp1 import plot_DCA

for pred_score, label in zip(pred_scores, labels):
    pred_test_scores = []
    for sm in sel_model:
        if sm in model_names:
            sel_model_idx = model_names.index(sm)
            okcomp.comp1.plot_DCA(pred_score[sel_model_idx][1][:,1], np.array(y_test_sel[label]),
                                  title=f'Clinic Model {sm} DCA')
            plt.savefig(f'img/Clinic_model_{sm}_dca.svg', bbox_inches = 'tight')

# %% [markdown]
## 绘制混淆矩阵

绘制混淆矩阵，[混淆矩阵解释](https://baike.baidu.com/item/%E6%B7%B7%E6%B7%86%E7%9F%A9%E9%98%B5/10087822?fr=aladdin)
`sel_model = ['SVM', 'KNN']`参数为想要绘制的模型对应的参数。

如果需要修改标签到名称的映射，修改`class_mapping={1:'1', 0:'0'}`

# %% [code]
# 设置绘制参数
sel_model = model_names
c_matrix = {}

for sm in sel_model:
    if sm in model_names:
        sel_model_idx = model_names.index(sm)
        for idx, label in enumerate(labels):
            cm = okcomp.comp1.calc_confusion_matrix(predictions[idx][sel_model_idx][-1], y_test_sel[label],
#                                                     sel_idx = pred_sel_idx[idx][sel_model_idx],
                                                    class_mapping={1:'1', 0:'0'}, num_classes=2)
            c_matrix[label] = cm
            plt.figure(figsize=(5, 4))
            plt.title(f'Clinic Model:{sm}')
            okcomp.comp1.draw_matrix(cm, norm=False, annot=True, cmap='Blues', fmt=".3g")
            plt.savefig(f'img/Clinic_model_{sm}_cm.svg', bbox_inches = 'tight')

# %% [code]
import os
import numpy as np

sel_model = model_names
os.makedirs('results', exist_ok=True)
for idx, label in enumerate(labels):
    for sm in sel_model:
        if sm in model_names:
            sel_model_idx = model_names.index(sm)
            target = targets[idx][sel_model_idx]
            # 预测训练集和测试集数据。
            train_indexes = np.reshape(np.array(train_ids), (-1, 1)).astype(str)
            test_indexes = np.reshape(np.array(test_ids), (-1, 1)).astype(str)
            y_train_pred_scores = target.predict_proba(X_train_sel)
            y_test_pred_scores = target.predict_proba(X_test_sel)
            columns = ['ID'] + [f"{label}-{i}"for i in range(y_test_pred_scores.shape[1])]
            # 保存预测的训练集和测试集结果
            result_train = pd.DataFrame(np.concatenate([train_indexes, y_train_pred_scores], axis=1), columns=columns)
            result_train.to_csv(f'./results/Clinic_{sm}_train.csv', index=False)
            result_test = pd.DataFrame(np.concatenate([test_indexes, y_test_pred_scores], axis=1), columns=columns)
            result_test.to_csv(f'./results/Clinic_{sm}_test.csv', index=False)

# %% [code]
